# Supplementary material for: Regulation of LINE-1 Elements by miR-128 Is Not Conserved in Mouse Embryonic Stem Cells
Source: Front Genet. 2018 Dec 20;9:683. doi: 10.3389/fgene.2018.00683 (PMC6306448; doi:10.3389/fgene.2018.00683)
Supplement: Supplementary file 1 [file Table_1.xlsx]

## Sheet: Supplementary Table 1
Supplementary Table 1. Raw counts of all miRNAs in WT and Dicer_KO mESCs
ID	Dicer_KO∆23 = Dicer_KO1	Dicer_KO∆13 = Dicer_KO2	WT_1 = E14_A	WT_2 = E14_B
mmu-let-7a-1-3p	1	0	11	8
mmu-let-7a-2-3p	0	0	0	0
mmu-let-7a-5p	4	2	557	548
mmu-let-7b-3p	0	0	2	0
mmu-let-7b-5p	0	0	2	3
mmu-let-7c-1-3p	0	0	0	0
mmu-let-7c-2-3p	1	0	11	8
mmu-let-7c-5p	1	2	332	212
mmu-let-7d-3p	0	1	85	92
mmu-let-7d-5p	0	0	87	75
mmu-let-7e-3p	0	0	8	13
mmu-let-7e-5p	1	0	197	141
mmu-let-7f-1-3p	0	0	1	2
mmu-let-7f-2-3p	1	1	7	6
mmu-let-7f-5p	18	6	2260	2046
mmu-let-7g-3p	0	0	7	8
mmu-let-7g-5p	3	0	411	354
mmu-let-7i-3p	0	0	1	0
mmu-let-7i-5p	0	0	225	283
mmu-let-7j	0	0	0	0
mmu-let-7k	0	0	0	0
mmu-miR-100-3p	0	0	0	0
mmu-miR-100-5p	0	0	2	1
mmu-miR-101a-3p	4	17	6584	5475
mmu-miR-101a-5p	1	1	199	144
mmu-miR-101b-3p	0	0	3381	2871
mmu-miR-101b-5p	0	0	4	4
mmu-miR-101c	0	1	35	32
mmu-miR-103-1-5p	0	0	0	0
mmu-miR-103-2-5p	0	0	0	1
mmu-miR-103-3p	0	6	10854	8681
mmu-miR-105	0	0	0	0
mmu-miR-106a-3p	1	3	20	7
mmu-miR-106a-5p	0	1	2566	2231
mmu-miR-106b-3p	6	3	1059	948
mmu-miR-106b-5p	21	13	1508	1342
mmu-miR-107-3p	1	3	543	523
mmu-miR-107-5p	0	0	3	0
mmu-miR-10a-3p	0	0	1	0
mmu-miR-10a-5p	45	26	380	253
mmu-miR-10b-3p	0	0	0	0
mmu-miR-10b-5p	18	12	128	127
mmu-miR-1187	0	0	0	1
mmu-miR-1188-3p	0	0	0	0
mmu-miR-1188-5p	0	0	10	8
mmu-miR-1190	0	0	0	2
mmu-miR-1191a	1	0	105	81
mmu-miR-1191b-3p	0	0	0	0
mmu-miR-1191b-5p	0	1	6	3
mmu-miR-1192	0	0	0	0
mmu-miR-1193-3p	1	1	176	176
mmu-miR-1193-5p	0	0	17	19
mmu-miR-1195	0	0	3	0
mmu-miR-1197-3p	0	0	271	286
mmu-miR-1197-5p	0	0	0	0
mmu-miR-1198-3p	0	0	1	10
mmu-miR-1198-5p	3	2	202	152
mmu-miR-1199-3p	0	0	39	28
mmu-miR-1199-5p	0	1	230	145
mmu-miR-122-3p	0	0	0	0
mmu-miR-122-5p	0	0	0	0
mmu-miR-1224-3p	0	0	0	0
mmu-miR-1224-5p	0	0	6	2
mmu-miR-1231-3p	0	0	3	5
mmu-miR-1231-5p	0	0	5	3
mmu-miR-124-3p	0	0	1113	956
mmu-miR-124-5p	9	0	156	231
mmu-miR-1247-3p	10	5	4	6
mmu-miR-1247-5p	4	1	13	11
mmu-miR-1249-3p	0	0	71	31
mmu-miR-1249-5p	0	0	1	1
mmu-miR-1251-3p	0	0	0	0
mmu-miR-1251-5p	0	0	3	1
mmu-miR-1258-3p	0	0	1	1
mmu-miR-1258-5p	0	0	21	14
mmu-miR-125a-3p	1	1	73	47
mmu-miR-125a-5p	2	9	3988	3090
mmu-miR-125b-1-3p	0	0	15	23
mmu-miR-125b-2-3p	0	0	2	0
mmu-miR-125b-5p	2	0	91	78
mmu-miR-1264-3p	0	0	0	0
mmu-miR-1264-5p	0	0	0	0
mmu-miR-126a-3p	0	1	331	279
mmu-miR-126a-5p	1	3	3643	2601
mmu-miR-126b-3p	0	0	0	2
mmu-miR-126b-5p	0	0	0	0
mmu-miR-127-3p	131	190	192366	154688
mmu-miR-127-5p	0	2	527	462
mmu-miR-128-1-5p	0	1	172	158
mmu-miR-128-2-5p	0	0	0	0
mmu-miR-128-3p	2	0	3612	3392
mmu-miR-129-1-3p	0	0	12	8
mmu-miR-129-2-3p	0	0	31	23
mmu-miR-129-5p	0	0	206	190
mmu-miR-1291	7	0	6	10
mmu-miR-1298-3p	0	0	0	0
mmu-miR-1298-5p	0	0	0	0
mmu-miR-129b-3p	0	0	0	0
mmu-miR-129b-5p	0	0	0	0
mmu-miR-1306-3p	0	0	18	15
mmu-miR-1306-5p	0	0	43	40
mmu-miR-130a-3p	9	2	10176	8990
mmu-miR-130a-5p	1	0	27	31
mmu-miR-130b-3p	4	0	6987	6221
mmu-miR-130b-5p	4	2	846	789
mmu-miR-130c	0	0	0	0
mmu-miR-132-3p	0	0	26	24
mmu-miR-132-5p	3	0	5	9
mmu-miR-133a-3p	0	0	20	16
mmu-miR-133a-5p	0	0	0	0
mmu-miR-133b-3p	0	0	0	0
mmu-miR-133b-5p	0	0	0	0
mmu-miR-133c	0	0	0	0
mmu-miR-134-3p	0	4	26	17
mmu-miR-134-5p	2	3	1930	1692
mmu-miR-135a-1-3p	0	0	2	1
mmu-miR-135a-2-3p	1	0	1	1
mmu-miR-135a-5p	1	1	15	12
mmu-miR-135b-3p	107	65	167	163
mmu-miR-135b-5p	63	41	265	254
mmu-miR-136-3p	2	8	7564	5959
mmu-miR-136-5p	0	0	1142	962
mmu-miR-137-3p	0	0	0	0
mmu-miR-137-5p	0	0	0	0
mmu-miR-138-1-3p	0	1	6	1
mmu-miR-138-2-3p	0	0	1	1
mmu-miR-138-5p	1	2	511	420
mmu-miR-139-3p	0	0	2	0
mmu-miR-139-5p	0	0	11	8
mmu-miR-140-3p	0	4	3153	2332
mmu-miR-140-5p	0	0	83	45
mmu-miR-141-3p	0	1	530	447
mmu-miR-141-5p	1	0	108	73
mmu-miR-142a-3p	3	3	248	92
mmu-miR-142a-5p	7	2	1366	486
mmu-miR-142b	0	0	0	0
mmu-miR-143-3p	6	12	7750	4693
mmu-miR-143-5p	0	0	0	0
mmu-miR-144-3p	0	0	1	0
mmu-miR-144-5p	0	0	4	0
mmu-miR-145a-3p	0	1	19	15
mmu-miR-145a-5p	1	0	51	26
mmu-miR-145b	0	0	0	0
mmu-miR-146a-3p	0	0	0	0
mmu-miR-146a-5p	9	6	12	4
mmu-miR-146b-3p	0	0	0	0
mmu-miR-146b-5p	1	0	828	566
mmu-miR-147-3p	0	0	18	19
mmu-miR-147-5p	0	0	0	0
mmu-miR-148a-3p	20	21	30713	22163
mmu-miR-148a-5p	14	8	1200	930
mmu-miR-148b-3p	8	4	3079	2618
mmu-miR-148b-5p	0	0	346	339
mmu-miR-149-3p	0	0	0	0
mmu-miR-149-5p	0	2	692	656
mmu-miR-150-3p	1	1	7	20
mmu-miR-150-5p	17	11	2542	2049
mmu-miR-151-3p	21	19	12711	8879
mmu-miR-151-5p	8	3	4150	3253
mmu-miR-152-3p	1	0	40	34
mmu-miR-152-5p	0	0	67	42
mmu-miR-153-3p	0	0	4	5
mmu-miR-153-5p	0	0	0	0
mmu-miR-154-3p	0	0	59	54
mmu-miR-154-5p	0	0	89	82
mmu-miR-155-3p	0	1	4	4
mmu-miR-155-5p	0	0	116	112
mmu-miR-15a-3p	0	0	26	15
mmu-miR-15a-5p	11	7	646	552
mmu-miR-15b-3p	3	0	184	146
mmu-miR-15b-5p	27	20	1241	996
mmu-miR-16-1-3p	23	21	59	63
mmu-miR-16-2-3p	0	2	43	35
mmu-miR-16-5p	118	110	60261	45935
mmu-miR-1668	0	0	1	4
mmu-miR-17-3p	1	2	380	358
mmu-miR-17-5p	3	6	3672	3158
mmu-miR-181a-1-3p	0	0	1	2
mmu-miR-181a-2-3p	11	10	1	0
mmu-miR-181a-5p	20	36	56	22
mmu-miR-181b-1-3p	0	0	0	0
mmu-miR-181b-2-3p	0	2	1	0
mmu-miR-181b-5p	0	4	114	72
mmu-miR-181c-3p	4	3	2285	1850
mmu-miR-181c-5p	31	20	12890	9850
mmu-miR-181d-3p	0	0	7	8
mmu-miR-181d-5p	2	4	5990	4860
mmu-miR-182-3p	50	26	104	134
mmu-miR-182-5p	3539	2137	296189	233817
mmu-miR-183-3p	63	35	1170	1088
mmu-miR-183-5p	1573	897	51204	38259
mmu-miR-1839-3p	0	0	15	9
mmu-miR-1839-5p	3	2	116	79
mmu-miR-184-3p	0	0	50	21
mmu-miR-184-5p	0	0	0	0
mmu-miR-1843a-3p	3	0	2	2
mmu-miR-1843a-5p	0	0	39	26
mmu-miR-1843b-3p	0	1	16	14
mmu-miR-1843b-5p	0	0	57	39
mmu-miR-185-3p	0	0	25	11
mmu-miR-185-5p	0	0	21	19
mmu-miR-186-3p	0	0	19	9
mmu-miR-186-5p	6	2	10532	8352
mmu-miR-187-3p	0	0	76	74
mmu-miR-187-5p	0	0	1	5
mmu-miR-188-3p	0	0	7	1
mmu-miR-188-5p	0	0	62	39
mmu-miR-1892	0	0	0	0
mmu-miR-1893	0	0	1	0
mmu-miR-1894-3p	1	0	0	0
mmu-miR-1894-5p	0	0	0	0
mmu-miR-1895	0	0	0	0
mmu-miR-1896	0	0	0	0
mmu-miR-1897-3p	0	0	0	0
mmu-miR-1897-5p	0	0	0	0
mmu-miR-1898	0	0	0	0
mmu-miR-1899	0	0	0	0
mmu-miR-18a-3p	2	1	261	228
mmu-miR-18a-5p	3	1	1014	872
mmu-miR-18b-3p	0	2	363	364
mmu-miR-18b-5p	30	23	1451	1459
mmu-miR-1900	0	0	0	0
mmu-miR-1901	0	0	0	0
mmu-miR-1902	0	0	0	0
mmu-miR-1903	0	0	0	0
mmu-miR-1904	0	0	0	0
mmu-miR-1905	0	0	0	0
mmu-miR-1906	0	0	0	0
mmu-miR-1907	0	0	0	0
mmu-miR-190a-3p	0	0	0	2
mmu-miR-190a-5p	0	2	69	49
mmu-miR-190b-3p	0	0	1	0
mmu-miR-190b-5p	0	0	22	11
mmu-miR-191-3p	2	1	107	102
mmu-miR-191-5p	61	34	36314	29714
mmu-miR-1912-3p	0	0	0	0
mmu-miR-1912-5p	0	0	0	0
mmu-miR-192-3p	0	0	1	1
mmu-miR-192-5p	23	9	3330	2600
mmu-miR-1927	0	0	3	13
mmu-miR-1928	0	0	0	0
mmu-miR-1929-3p	0	0	0	0
mmu-miR-1929-5p	0	0	3	2
mmu-miR-1930-3p	0	0	0	2
mmu-miR-1930-5p	0	0	2	7
mmu-miR-1931	0	0	0	0
mmu-miR-1932	0	0	0	1
mmu-miR-1933-3p	0	0	24	16
mmu-miR-1933-5p	0	0	0	2
mmu-miR-1934-3p	0	0	4	1
mmu-miR-1934-5p	0	0	19	26
mmu-miR-1936	0	0	10	7
mmu-miR-1938	0	0	2	1
mmu-miR-193a-3p	0	0	125	90
mmu-miR-193a-5p	0	0	1	0
mmu-miR-193b-3p	0	0	66	60
mmu-miR-193b-5p	0	0	4	0
mmu-miR-194-1-3p	0	0	0	0
mmu-miR-194-2-3p	0	0	4	1
mmu-miR-194-5p	0	0	418	379
mmu-miR-1941-3p	0	0	0	0
mmu-miR-1941-5p	0	0	2	0
mmu-miR-1942	0	0	0	0
mmu-miR-1943-3p	0	0	7	3
mmu-miR-1943-5p	0	0	30	31
mmu-miR-1945	0	0	8	9
mmu-miR-1946a	0	0	0	0
mmu-miR-1946b	0	1	0	0
mmu-miR-1947-3p	0	0	2	2
mmu-miR-1947-5p	0	0	84	88
mmu-miR-1948-3p	0	0	0	0
mmu-miR-1948-5p	0	0	0	0
mmu-miR-1949	71	32	56	50
mmu-miR-1950	0	0	1	2
mmu-miR-1951	0	0	0	1
mmu-miR-1952	0	0	0	0
mmu-miR-1953	0	0	0	0
mmu-miR-1954	1	0	5	1
mmu-miR-1955-3p	0	0	5	7
mmu-miR-1955-5p	0	0	14	8
mmu-miR-1956	0	0	1	0
mmu-miR-1957a	0	0	0	0
mmu-miR-1957b	0	0	0	0
mmu-miR-1958	0	0	0	0
mmu-miR-195a-3p	0	0	45	53
mmu-miR-195a-5p	7	6	413	320
mmu-miR-195b	0	0	0	0
mmu-miR-1960	0	0	5	4
mmu-miR-1961	0	0	0	0
mmu-miR-1962	0	0	0	0
mmu-miR-1963	0	0	2	0
mmu-miR-1964-3p	0	0	0	0
mmu-miR-1964-5p	0	0	0	0
mmu-miR-1966-3p	0	0	0	1
mmu-miR-1966-5p	0	0	0	0
mmu-miR-1967	0	0	0	0
mmu-miR-1968-3p	0	0	5	2
mmu-miR-1968-5p	0	1	125	112
mmu-miR-1969	0	0	0	0
mmu-miR-196a-1-3p	2	1	84	65
mmu-miR-196a-2-3p	0	0	0	0
mmu-miR-196a-5p	12	21	1472	1096
mmu-miR-196b-3p	0	0	1	0
mmu-miR-196b-5p	0	1	13	7
mmu-miR-1970	0	0	0	0
mmu-miR-1971	0	0	0	0
mmu-miR-1981-3p	1	1	134	118
mmu-miR-1981-5p	0	1	128	103
mmu-miR-1982-3p	0	0	9	3
mmu-miR-1982-5p	0	0	0	0
mmu-miR-1983	4	5	1214	1223
mmu-miR-199a-3p	0	2	292	187
mmu-miR-199a-5p	0	0	6	0
mmu-miR-199b-3p	0	1	146	93
mmu-miR-199b-5p	0	0	3	8
mmu-miR-19a-3p	0	0	800	686
mmu-miR-19a-5p	0	3	29	31
mmu-miR-19b-1-5p	9	7	7	12
mmu-miR-19b-2-5p	0	0	36	34
mmu-miR-19b-3p	7	6	5768	5179
mmu-miR-1a-1-5p	0	0	0	0
mmu-miR-1a-2-5p	0	0	0	0
mmu-miR-1a-3p	0	0	0	0
mmu-miR-1b-3p	0	0	1	2
mmu-miR-1b-5p	0	0	0	0
mmu-miR-200a-3p	1	1	364	301
mmu-miR-200a-5p	2	2	118	56
mmu-miR-200b-3p	3	4	2500	1844
mmu-miR-200b-5p	0	0	33	35
mmu-miR-200c-3p	0	0	138	169
mmu-miR-200c-5p	0	0	3	4
mmu-miR-201-3p	0	0	0	0
mmu-miR-201-5p	0	0	1	0
mmu-miR-202-3p	0	0	0	0
mmu-miR-202-5p	0	0	1	0
mmu-miR-203-3p	1	0	74	62
mmu-miR-203-5p	0	0	2	1
mmu-miR-204-3p	0	0	0	0
mmu-miR-204-5p	0	0	5	8
mmu-miR-205-3p	10	14	58	28
mmu-miR-205-5p	239	209	1109	797
mmu-miR-206-3p	0	0	0	0
mmu-miR-206-5p	0	0	0	0
mmu-miR-207	0	0	1	0
mmu-miR-208a-3p	6	1	15	9
mmu-miR-208a-5p	0	0	0	0
mmu-miR-208b-3p	0	0	2	1
mmu-miR-208b-5p	0	0	0	0
mmu-miR-20a-3p	0	2	91	141
mmu-miR-20a-5p	5	2	1802	1680
mmu-miR-20b-3p	0	2	138	150
mmu-miR-20b-5p	2	2	2297	2000
mmu-miR-210-3p	1	0	1819	1153
mmu-miR-210-5p	0	0	1259	733
mmu-miR-211-3p	0	0	1	0
mmu-miR-211-5p	1	0	218	92
mmu-miR-212-3p	0	0	17	21
mmu-miR-212-5p	0	0	10	4
mmu-miR-2136	0	0	0	0
mmu-miR-2137	9	15	3	1
mmu-miR-2139	0	0	0	0
mmu-miR-214-3p	0	0	0	0
mmu-miR-214-5p	0	0	0	0
mmu-miR-215-3p	0	0	0	0
mmu-miR-215-5p	0	0	28	15
mmu-miR-216a-3p	0	0	0	0
mmu-miR-216a-5p	0	0	0	0
mmu-miR-216b-3p	0	0	0	0
mmu-miR-216b-5p	0	0	0	0
mmu-miR-216c-3p	0	0	0	0
mmu-miR-216c-5p	0	0	0	0
mmu-miR-217-3p	0	0	0	0
mmu-miR-217-5p	0	0	0	0
mmu-miR-218-1-3p	0	0	1	0
mmu-miR-218-2-3p	0	0	0	1
mmu-miR-218-5p	0	0	302	261
mmu-miR-219a-1-3p	1	1	30	38
mmu-miR-219a-2-3p	0	0	0	0
mmu-miR-219a-5p	0	0	12	12
mmu-miR-219b-3p	0	0	1	8
mmu-miR-219b-5p	0	0	1	2
mmu-miR-219c-3p	0	0	4	3
mmu-miR-219c-5p	0	0	1	3
mmu-miR-21a-3p	214	86	270	199
mmu-miR-21a-5p	1137	537	6072	4367
mmu-miR-21b	0	1	0	0
mmu-miR-21c	0	0	0	0
mmu-miR-22-3p	34	24	58538	42979
mmu-miR-22-5p	1	0	16	14
mmu-miR-221-3p	0	0	117	111
mmu-miR-221-5p	1	2	21	10
mmu-miR-222-3p	0	0	284	264
mmu-miR-222-5p	1	0	18	23
mmu-miR-223-3p	0	0	0	0
mmu-miR-223-5p	0	0	0	0
mmu-miR-224-3p	0	0	0	0
mmu-miR-224-5p	0	0	35	22
mmu-miR-23a-3p	0	1	602	457
mmu-miR-23a-5p	0	0	1	2
mmu-miR-23b-3p	0	2	655	733
mmu-miR-23b-5p	0	0	5	2
mmu-miR-24-1-5p	2	0	7	0
mmu-miR-24-2-5p	0	0	401	253
mmu-miR-24-3p	2	4	1140	822
mmu-miR-25-3p	19	32	24134	19533
mmu-miR-25-5p	1	2	537	592
mmu-miR-26a-1-3p	0	0	0	0
mmu-miR-26a-2-3p	6	1	45	26
mmu-miR-26a-5p	69	57	68405	53044
mmu-miR-26b-3p	1	0	108	105
mmu-miR-26b-5p	12	6	3916	3525
mmu-miR-27a-3p	3	1	2263	1914
mmu-miR-27a-5p	3	2	128	136
mmu-miR-27b-3p	30	27	35349	32502
mmu-miR-27b-5p	1	0	247	331
mmu-miR-2861	0	0	0	0
mmu-miR-28a-3p	0	0	207	143
mmu-miR-28a-5p	1	1	544	431
mmu-miR-28b	0	0	0	0
mmu-miR-28c	0	0	5	2
mmu-miR-290a-3p	129	63	665	1082
mmu-miR-290a-5p	13	6	2859	2449
mmu-miR-290b-3p	0	0	0	0
mmu-miR-290b-5p	0	0	0	0
mmu-miR-291a-3p	12	15	10143	8841
mmu-miR-291a-5p	108	75	28276	25057
mmu-miR-291b-3p	0	1	325	298
mmu-miR-291b-5p	24	16	1221	1070
mmu-miR-292a-3p	41	27	28448	27559
mmu-miR-292a-5p	127	99	54234	45849
mmu-miR-292b-3p	0	0	0	0
mmu-miR-292b-5p	0	0	2	1
mmu-miR-293-3p	34	29	22972	20323
mmu-miR-293-5p	483	325	24321	21649
mmu-miR-294-3p	26	46	27815	25540
mmu-miR-294-5p	49	27	740	719
mmu-miR-295-3p	210	251	231781	203630
mmu-miR-295-5p	382	234	1344	1062
mmu-miR-296-3p	2	3	505	374
mmu-miR-296-5p	0	1	282	253
mmu-miR-297a-3p	0	0	94	68
mmu-miR-297a-5p	6	3	417	180
mmu-miR-297b-3p	0	0	47	34
mmu-miR-297b-5p	1	1	47	20
mmu-miR-297c-3p	0	0	47	34
mmu-miR-297c-5p	1	0	5	1
mmu-miR-298-3p	0	1	13	5
mmu-miR-298-5p	24	18	22337	18333
mmu-miR-299a-3p	0	0	665	491
mmu-miR-299a-5p	0	0	179	124
mmu-miR-299b-3p	0	0	6	2
mmu-miR-299b-5p	0	0	2	3
mmu-miR-29a-3p	0	0	239	143
mmu-miR-29a-5p	0	0	2	2
mmu-miR-29b-1-5p	0	0	0	0
mmu-miR-29b-2-5p	0	0	0	0
mmu-miR-29b-3p	0	0	45	20
mmu-miR-29c-3p	0	0	104	71
mmu-miR-29c-5p	0	0	10	10
mmu-miR-300-3p	3	6	12107	10127
mmu-miR-300-5p	0	0	11	6
mmu-miR-301a-3p	5	5	5744	4627
mmu-miR-301a-5p	0	1	61	57
mmu-miR-301b-3p	2	1	1830	1529
mmu-miR-301b-5p	0	0	36	30
mmu-miR-302a-3p	0	0	44	19
mmu-miR-302a-5p	2	4	9	9
mmu-miR-302b-3p	0	0	34	27
mmu-miR-302b-5p	0	0	0	0
mmu-miR-302c-3p	0	0	0	0
mmu-miR-302c-5p	0	0	1	1
mmu-miR-302d-3p	0	0	32	40
mmu-miR-302d-5p	2	0	2	3
mmu-miR-3057-3p	0	0	2	2
mmu-miR-3057-5p	1	1	161	133
mmu-miR-3058-3p	0	0	11	9
mmu-miR-3058-5p	0	0	1	1
mmu-miR-3059-3p	0	0	0	0
mmu-miR-3059-5p	0	0	0	0
mmu-miR-3060-3p	0	0	15	10
mmu-miR-3060-5p	0	0	0	0
mmu-miR-3061-3p	0	0	44	41
mmu-miR-3061-5p	0	0	13	7
mmu-miR-3062-3p	0	0	0	0
mmu-miR-3062-5p	0	0	4	5
mmu-miR-3063-3p	1	0	45	26
mmu-miR-3063-5p	1	1	0	1
mmu-miR-3064-3p	0	1	2	0
mmu-miR-3064-5p	1	2	0	3
mmu-miR-3065-3p	0	0	0	0
mmu-miR-3065-5p	0	0	0	0
mmu-miR-3066-3p	0	0	4	3
mmu-miR-3066-5p	0	0	20	21
mmu-miR-3067-3p	0	0	0	0
mmu-miR-3067-5p	0	0	1	0
mmu-miR-3068-3p	43	29	110	107
mmu-miR-3068-5p	0	0	8	4
mmu-miR-3069-3p	0	0	3	2
mmu-miR-3069-5p	0	0	4	5
mmu-miR-3070-2-3p	0	0	1	0
mmu-miR-3070-3p	0	0	1	1
mmu-miR-3070-5p	0	0	0	0
mmu-miR-3071-3p	0	0	0	0
mmu-miR-3071-5p	0	0	0	0
mmu-miR-3072-3p	0	0	56	32
mmu-miR-3072-5p	1	0	15	5
mmu-miR-3073a-3p	0	0	4	3
mmu-miR-3073a-5p	0	0	1	0
mmu-miR-3073b-3p	0	0	0	0
mmu-miR-3073b-5p	0	0	0	0
mmu-miR-3074-1-3p	0	0	10	10
mmu-miR-3074-2-3p	0	0	0	1
mmu-miR-3074-5p	0	0	40	24
mmu-miR-3075-3p	0	0	0	0
mmu-miR-3075-5p	0	0	0	0
mmu-miR-3076-3p	0	0	16	13
mmu-miR-3076-5p	0	0	3	1
mmu-miR-3077-3p	0	0	10	4
mmu-miR-3077-5p	0	0	1	1
mmu-miR-3078-3p	0	0	1	2
mmu-miR-3078-5p	0	0	139	117
mmu-miR-3079-3p	0	0	3	2
mmu-miR-3079-5p	0	0	1	5
mmu-miR-3080-3p	0	0	0	0
mmu-miR-3080-5p	0	0	0	0
mmu-miR-3081-3p	0	0	7	0
mmu-miR-3081-5p	0	0	0	0
mmu-miR-3082-3p	0	0	35	22
mmu-miR-3082-5p	0	0	0	1
mmu-miR-3083-3p	0	0	0	0
mmu-miR-3083-5p	0	0	1	1
mmu-miR-3084-3p	4	2	16	10
mmu-miR-3084-5p	0	0	0	2
mmu-miR-3085-3p	0	0	30	32
mmu-miR-3085-5p	0	0	0	1
mmu-miR-3086-3p	0	0	0	0
mmu-miR-3086-5p	0	0	37	23
mmu-miR-3087-3p	0	0	2	0
mmu-miR-3087-5p	0	0	0	0
mmu-miR-3088-3p	0	0	1	0
mmu-miR-3088-5p	0	0	0	0
mmu-miR-3089-3p	0	0	0	0
mmu-miR-3089-5p	0	0	0	0
mmu-miR-3090-3p	0	0	0	0
mmu-miR-3090-5p	0	0	0	0
mmu-miR-3091-3p	0	0	5	1
mmu-miR-3091-5p	0	0	5	10
mmu-miR-3092-3p	0	0	3	3
mmu-miR-3092-5p	0	0	0	0
mmu-miR-3093-3p	0	0	0	0
mmu-miR-3093-5p	0	0	0	0
mmu-miR-3094-3p	0	0	0	1
mmu-miR-3094-5p	0	0	1	1
mmu-miR-3095-3p	0	0	6	1
mmu-miR-3095-5p	0	0	0	1
mmu-miR-3097-3p	0	0	1	0
mmu-miR-3097-5p	0	0	0	0
mmu-miR-3098-3p	0	1	6	5
mmu-miR-3098-5p	0	0	26	20
mmu-miR-3099-3p	0	0	0	1
mmu-miR-3099-5p	0	0	0	0
mmu-miR-30a-3p	8	3	983	665
mmu-miR-30a-5p	71	45	21537	14767
mmu-miR-30b-3p	15	6	67	43
mmu-miR-30b-5p	67	27	1154	793
mmu-miR-30c-1-3p	13	5	184	166
mmu-miR-30c-2-3p	4	2	236	140
mmu-miR-30c-5p	95	68	13106	11702
mmu-miR-30d-3p	1	3	239	183
mmu-miR-30d-5p	83	31	8421	5848
mmu-miR-30e-3p	6	2	1195	1028
mmu-miR-30e-5p	27	27	18767	15484
mmu-miR-30f	0	0	0	0
mmu-miR-31-3p	3	3	12	12
mmu-miR-31-5p	4	2	904	773
mmu-miR-3100-3p	0	0	0	0
mmu-miR-3100-5p	0	0	0	1
mmu-miR-3101-3p	0	0	0	0
mmu-miR-3101-5p	0	1	1	0
mmu-miR-3102-3p	0	0	73	88
mmu-miR-3102-3p.2-3p	0	0	26	19
mmu-miR-3102-5p	0	0	0	1
mmu-miR-3102-5p.2-5p	0	0	16	14
mmu-miR-3103-3p	0	0	8	9
mmu-miR-3103-5p	0	0	1	1
mmu-miR-3104-3p	0	0	0	0
mmu-miR-3104-5p	0	0	0	0
mmu-miR-3105-3p	0	0	5	10
mmu-miR-3105-5p	0	0	0	0
mmu-miR-3106-3p	0	0	0	0
mmu-miR-3106-5p	0	0	0	0
mmu-miR-3108-3p	0	0	0	0
mmu-miR-3108-5p	0	0	0	0
mmu-miR-3109-3p	0	0	1	0
mmu-miR-3109-5p	0	0	1	0
mmu-miR-3110-3p	0	0	0	0
mmu-miR-3110-5p	0	0	0	0
mmu-miR-3112-3p	0	0	1	0
mmu-miR-3112-5p	0	0	4	1
mmu-miR-3113-3p	0	0	2	2
mmu-miR-3113-5p	0	0	0	0
mmu-miR-3154	0	0	0	0
mmu-miR-32-3p	0	0	55	69
mmu-miR-32-5p	2	7	175	105
mmu-miR-320-3p	5	10	759	739
mmu-miR-320-5p	2	3	1	2
mmu-miR-322-3p	1	0	44	48
mmu-miR-322-5p	8	14	282	273
mmu-miR-323-3p	2	0	1886	1786
mmu-miR-323-5p	0	0	37	35
mmu-miR-324-3p	0	0	215	198
mmu-miR-324-5p	0	0	85	84
mmu-miR-325-3p	0	0	0	0
mmu-miR-325-5p	0	0	0	0
mmu-miR-326-3p	0	0	41	35
mmu-miR-326-5p	0	0	0	0
mmu-miR-327	0	0	0	0
mmu-miR-328-3p	0	0	323	221
mmu-miR-328-5p	0	0	6	0
mmu-miR-329-3p	0	1	175	166
mmu-miR-329-5p	0	0	371	207
mmu-miR-33-3p	0	0	10	19
mmu-miR-33-5p	0	1	123	130
mmu-miR-330-3p	0	0	65	52
mmu-miR-330-5p	2	2	673	462
mmu-miR-331-3p	0	0	95	78
mmu-miR-331-5p	0	0	51	26
mmu-miR-335-3p	3	3	2287	2128
mmu-miR-335-5p	0	0	288	319
mmu-miR-337-3p	0	0	87	68
mmu-miR-337-5p	1	2	1380	1140
mmu-miR-338-3p	0	0	9	6
mmu-miR-338-5p	0	0	10	3
mmu-miR-339-3p	6	1	184	158
mmu-miR-339-5p	2	1	172	136
mmu-miR-340-3p	0	0	97	72
mmu-miR-340-5p	0	2	1489	1150
mmu-miR-341-3p	3	7	6749	6262
mmu-miR-341-5p	0	0	377	127
mmu-miR-342-3p	3	1	414	320
mmu-miR-342-5p	0	1	51	44
mmu-miR-343	0	0	0	0
mmu-miR-344-3p	0	0	6	8
mmu-miR-344-5p	0	0	0	0
mmu-miR-344b-3p	0	0	3	1
mmu-miR-344b-5p	0	0	0	0
mmu-miR-344c-3p	0	0	0	0
mmu-miR-344c-5p	0	0	0	0
mmu-miR-344d-1-5p	0	0	0	0
mmu-miR-344d-2-5p	0	0	0	0
mmu-miR-344d-3-5p	0	0	0	0
mmu-miR-344d-3p	0	0	0	0
mmu-miR-344e-3p	0	0	0	0
mmu-miR-344e-5p	0	0	0	0
mmu-miR-344f-3p	0	0	0	0
mmu-miR-344f-5p	0	0	0	0
mmu-miR-344g-3p	0	0	0	0
mmu-miR-344g-5p	0	0	0	0
mmu-miR-344h-3p	0	0	0	0
mmu-miR-344h-5p	0	0	0	0
mmu-miR-344i	0	0	0	0
mmu-miR-345-3p	0	0	156	139
mmu-miR-345-5p	0	0	60	53
mmu-miR-346-3p	0	0	0	0
mmu-miR-346-5p	0	0	4	2
mmu-miR-3470a	0	0	0	0
mmu-miR-3470b	0	0	0	0
mmu-miR-3471	0	0	0	0
mmu-miR-3472	0	0	0	0
mmu-miR-3473a	0	0	0	0
mmu-miR-3473b	0	0	0	0
mmu-miR-3473c	0	0	0	0
mmu-miR-3473d	0	0	134	109
mmu-miR-3473e	0	0	0	0
mmu-miR-3473f	0	0	0	0
mmu-miR-3473g	0	0	0	4
mmu-miR-3474	0	0	0	0
mmu-miR-3475-3p	0	0	16	14
mmu-miR-3475-5p	0	0	0	0
mmu-miR-34a-3p	5	0	34	31
mmu-miR-34a-5p	8	5	427	365
mmu-miR-34b-3p	0	0	17	8
mmu-miR-34b-5p	0	0	19	15
mmu-miR-34c-3p	0	0	5	3
mmu-miR-34c-5p	11	6	550	347
mmu-miR-350-3p	1	0	49	26
mmu-miR-350-5p	4	3	113	87
mmu-miR-351-3p	0	1	1	1
mmu-miR-351-5p	8	12	1100	1272
mmu-miR-3535	118	120	220	159
mmu-miR-3544-3p	0	0	0	0
mmu-miR-3544-5p	0	0	0	0
mmu-miR-3547-3p	0	0	0	1
mmu-miR-3547-5p	0	0	0	0
mmu-miR-3552	0	0	0	0
mmu-miR-3569-3p	0	0	0	0
mmu-miR-3569-5p	0	0	2	0
mmu-miR-3572-3p	0	0	0	0
mmu-miR-3572-5p	0	0	0	0
mmu-miR-361-3p	1	1	153	96
mmu-miR-361-5p	2	2	413	356
mmu-miR-3618-3p	0	0	0	0
mmu-miR-3618-5p	0	0	0	0
mmu-miR-362-3p	0	0	14	9
mmu-miR-362-5p	0	0	1	3
mmu-miR-3620-3p	0	0	0	0
mmu-miR-3620-5p	0	0	0	0
mmu-miR-363-3p	7	3	12068	11836
mmu-miR-363-5p	0	0	542	593
mmu-miR-365-1-5p	0	0	1	0
mmu-miR-365-2-5p	1	0	8	6
mmu-miR-365-3p	0	0	56	52
mmu-miR-367-3p	0	0	5	1
mmu-miR-367-5p	0	0	0	0
mmu-miR-369-3p	1	1	962	854
mmu-miR-369-5p	1	7	604	575
mmu-miR-370-3p	1	2	1529	1155
mmu-miR-370-5p	0	0	178	102
mmu-miR-374b-3p	1	0	52	57
mmu-miR-374b-5p	0	1	77	75
mmu-miR-374c-3p	0	0	0	0
mmu-miR-374c-5p	0	0	0	0
mmu-miR-375-3p	0	0	52	47
mmu-miR-375-5p	0	0	0	0
mmu-miR-376a-3p	0	2	355	291
mmu-miR-376a-5p	0	0	286	237
mmu-miR-376b-3p	0	1	1991	1368
mmu-miR-376b-5p	0	1	77	63
mmu-miR-376c-3p	0	0	509	442
mmu-miR-376c-5p	0	0	3	7
mmu-miR-377-3p	0	0	403	364
mmu-miR-377-5p	0	1	144	99
mmu-miR-378a-3p	4	7	8925	6090
mmu-miR-378a-5p	0	0	45	33
mmu-miR-378b	0	0	16	3
mmu-miR-378c	0	0	248	170
mmu-miR-378d	0	0	1	2
mmu-miR-379-3p	0	1	1246	936
mmu-miR-379-5p	1	0	459	415
mmu-miR-380-3p	0	1	2386	2185
mmu-miR-380-5p	0	0	26	17
mmu-miR-381-3p	5	8	10464	7651
mmu-miR-381-5p	0	0	4	3
mmu-miR-382-3p	0	0	160	155
mmu-miR-382-5p	2	1	391	357
mmu-miR-383-3p	0	0	0	0
mmu-miR-383-5p	0	0	0	0
mmu-miR-384-3p	0	0	0	0
mmu-miR-384-5p	0	0	0	0
mmu-miR-3960	0	0	0	0
mmu-miR-3961	0	0	0	0
mmu-miR-3962	0	0	1	0
mmu-miR-3963	14612	9512	7572	3733
mmu-miR-3964	0	0	0	0
mmu-miR-3965	0	0	0	0
mmu-miR-3966	0	0	0	0
mmu-miR-3967	0	0	0	0
mmu-miR-3968	0	0	0	0
mmu-miR-3969	0	0	0	0
mmu-miR-3970	0	0	0	0
mmu-miR-3971	0	0	1	0
mmu-miR-409-3p	12	12	14541	13477
mmu-miR-409-5p	0	0	45	37
mmu-miR-410-3p	11	14	24983	21104
mmu-miR-410-5p	0	0	29	18
mmu-miR-411-3p	0	1	1414	1113
mmu-miR-411-5p	16	48	35476	27946
mmu-miR-412-3p	0	0	28	37
mmu-miR-412-5p	0	0	83	80
mmu-miR-421-3p	0	1	1693	1357
mmu-miR-421-5p	0	0	11	8
mmu-miR-423-3p	26	30	6677	5611
mmu-miR-423-5p	28	28	2619	2101
mmu-miR-425-3p	1	1	64	41
mmu-miR-425-5p	8	7	1149	1047
mmu-miR-429-3p	3	1	983	896
mmu-miR-429-5p	0	0	2	0
mmu-miR-431-3p	0	1	924	655
mmu-miR-431-5p	7	10	8917	7901
mmu-miR-432	0	0	0	0
mmu-miR-433-3p	1	0	2260	1995
mmu-miR-433-5p	0	0	86	92
mmu-miR-434-3p	16	7	26377	24217
mmu-miR-434-5p	1	15	3820	3942
mmu-miR-448-3p	0	0	0	0
mmu-miR-448-5p	0	0	0	0
mmu-miR-449a-3p	0	0	1	0
mmu-miR-449a-5p	0	0	8	5
mmu-miR-449b	0	0	0	0
mmu-miR-449c-3p	0	0	0	0
mmu-miR-449c-5p	0	0	19	9
mmu-miR-450a-1-3p	0	0	2	5
mmu-miR-450a-2-3p	0	0	1	1
mmu-miR-450a-5p	5	4	368	346
mmu-miR-450b-3p	1	1	4	9
mmu-miR-450b-5p	2	7	984	868
mmu-miR-451a	0	0	4	5
mmu-miR-451b	0	0	0	0
mmu-miR-452-3p	0	0	1	0
mmu-miR-452-5p	0	0	5	7
mmu-miR-453	0	0	0	0
mmu-miR-455-3p	0	0	1	2
mmu-miR-455-5p	0	2	8	8
mmu-miR-463-3p	0	0	0	0
mmu-miR-463-5p	0	0	18	12
mmu-miR-465a-3p	0	0	43	38
mmu-miR-465a-5p	0	0	2	2
mmu-miR-465b-3p	0	0	86	76
mmu-miR-465b-5p	0	0	24	28
mmu-miR-465c-3p	0	0	86	76
mmu-miR-465c-5p	2	4	102	78
mmu-miR-465d-3p	0	0	0	0
mmu-miR-465d-5p	0	0	0	0
mmu-miR-466a-3p	1	0	1124	645
mmu-miR-466a-5p	2	0	33	15
mmu-miR-466b-3p	8	0	8998	5143
mmu-miR-466b-5p	2	0	1278	600
mmu-miR-466c-3p	3	0	3384	1935
mmu-miR-466c-5p	42	6	207	90
mmu-miR-466d-3p	1	0	81	40
mmu-miR-466d-5p	0	0	83	35
mmu-miR-466e-3p	1	0	1128	645
mmu-miR-466e-5p	2	0	94	42
mmu-miR-466f	0	0	47	16
mmu-miR-466f-3p	1	0	52	24
mmu-miR-466f-5p	6	3	162	60
mmu-miR-466g	0	1	232	106
mmu-miR-466h-3p	0	0	57	20
mmu-miR-466h-5p	0	0	126	72
mmu-miR-466i-3p	0	0	0	1
mmu-miR-466i-5p	0	0	0	0
mmu-miR-466j	0	0	0	0
mmu-miR-466k	0	0	15	9
mmu-miR-466l-3p	0	0	4	3
mmu-miR-466l-5p	0	0	0	2
mmu-miR-466m-3p	0	0	5	2
mmu-miR-466m-5p	2	1	7	4
mmu-miR-466n-3p	0	0	37	18
mmu-miR-466n-5p	0	0	83	35
mmu-miR-466o-3p	0	0	11	5
mmu-miR-466o-5p	0	0	171	81
mmu-miR-466p-3p	1	0	1124	645
mmu-miR-466p-5p	0	0	109	51
mmu-miR-466q	0	0	0	1
mmu-miR-467a-3p	60	80	1730	840
mmu-miR-467a-5p	60	50	6630	3620
mmu-miR-467b-3p	2	4	0	0
mmu-miR-467b-5p	6	5	663	362
mmu-miR-467c-3p	6	8	12	8
mmu-miR-467c-5p	3	1	622	317
mmu-miR-467d-3p	6	8	173	84
mmu-miR-467d-5p	1	4	387	188
mmu-miR-467e-3p	6	8	14	9
mmu-miR-467e-5p	4	3	177	92
mmu-miR-467f	0	0	1	0
mmu-miR-467g	0	0	0	0
mmu-miR-467h	0	0	1	0
mmu-miR-468-3p	0	0	0	0
mmu-miR-468-5p	0	0	0	0
mmu-miR-470-3p	0	0	0	0
mmu-miR-470-5p	1	5	131	106
mmu-miR-471-3p	0	0	1	0
mmu-miR-471-5p	0	0	0	0
mmu-miR-483-3p	0	0	1	0
mmu-miR-483-5p	0	0	0	2
mmu-miR-484	5	2	2432	2324
mmu-miR-485-3p	1	1	707	652
mmu-miR-485-5p	0	4	291	247
mmu-miR-486a-3p	0	0	0	0
mmu-miR-486a-5p	3	7	291	177
mmu-miR-486b-3p	0	0	0	0
mmu-miR-486b-5p	2	7	288	182
mmu-miR-487b-3p	0	0	847	822
mmu-miR-487b-5p	0	0	13	2
mmu-miR-488-3p	0	0	9	9
mmu-miR-488-5p	0	0	1	1
mmu-miR-489-3p	0	0	5	0
mmu-miR-489-5p	0	0	0	0
mmu-miR-490-3p	0	0	0	0
mmu-miR-490-5p	0	0	0	0
mmu-miR-491-3p	0	0	3	0
mmu-miR-491-5p	0	0	2	0
mmu-miR-493-3p	0	0	65	49
mmu-miR-493-5p	0	0	43	52
mmu-miR-494-3p	0	2	760	597
mmu-miR-494-5p	0	0	41	33
mmu-miR-495-3p	2	0	504	458
mmu-miR-495-5p	0	2	7	8
mmu-miR-496a-3p	0	0	143	156
mmu-miR-496a-5p	0	0	2	1
mmu-miR-496b	0	0	0	0
mmu-miR-497a-3p	0	0	1	1
mmu-miR-497a-5p	2	1	725	627
mmu-miR-497b	0	0	1	1
mmu-miR-499-3p	0	1	1	1
mmu-miR-499-5p	17	14	35	21
mmu-miR-500-3p	0	0	16	12
mmu-miR-500-5p	0	0	1	1
mmu-miR-501-3p	0	0	38	28
mmu-miR-501-5p	0	0	0	2
mmu-miR-503-3p	0	0	5	5
mmu-miR-503-5p	0	0	2	7
mmu-miR-504-3p	0	0	0	0
mmu-miR-504-5p	2	1	5	6
mmu-miR-5046	0	0	0	0
mmu-miR-505-3p	0	0	6	1
mmu-miR-505-5p	0	0	8	5
mmu-miR-509-3p	0	0	0	0
mmu-miR-509-5p	0	0	0	0
mmu-miR-5098	0	0	0	0
mmu-miR-5099	2996	2641	3804	4891
mmu-miR-5100	143	117	76	35
mmu-miR-5101	0	0	0	0
mmu-miR-5103	0	0	0	0
mmu-miR-5104	0	0	0	0
mmu-miR-5106	0	0	0	1
mmu-miR-5107-3p	0	0	0	1
mmu-miR-5107-5p	0	0	0	1
mmu-miR-5108	0	0	0	0
mmu-miR-511-3p	0	0	0	0
mmu-miR-511-5p	0	0	0	0
mmu-miR-5110	0	0	0	0
mmu-miR-5112	0	0	0	0
mmu-miR-5113	0	0	5	2
mmu-miR-5114	0	0	7	6
mmu-miR-5116	0	0	0	0
mmu-miR-5118	0	0	0	0
mmu-miR-5119	0	0	0	2
mmu-miR-5120	0	0	0	0
mmu-miR-5121	268	238	400	328
mmu-miR-5122	46	40	99	44
mmu-miR-5123	0	0	5	8
mmu-miR-5124a	0	0	0	0
mmu-miR-5124b	0	0	0	0
mmu-miR-5125	0	0	0	0
mmu-miR-5126	3946	5678	2815	142
mmu-miR-5127	0	0	0	0
mmu-miR-5128	0	0	51	49
mmu-miR-5129-3p	0	0	0	0
mmu-miR-5129-5p	0	0	0	0
mmu-miR-5130	2	0	0	0
mmu-miR-5131	0	0	0	0
mmu-miR-5132-3p	0	0	1	0
mmu-miR-5132-5p	0	0	0	1
mmu-miR-5133	2	3	4	1
mmu-miR-5134-3p	0	0	0	0
mmu-miR-5134-5p	0	0	0	0
mmu-miR-5135	0	0	0	0
mmu-miR-5136	0	0	0	0
mmu-miR-532-3p	0	0	21	17
mmu-miR-532-5p	57	47	674	455
mmu-miR-539-3p	0	0	36	37
mmu-miR-539-5p	0	0	48	46
mmu-miR-540-3p	1	1	4120	2952
mmu-miR-540-5p	0	0	69	68
mmu-miR-541-3p	1	0	3	12
mmu-miR-541-5p	21	55	55413	44673
mmu-miR-542-3p	0	0	196	188
mmu-miR-542-5p	0	1	23	14
mmu-miR-543-3p	2	0	1055	972
mmu-miR-543-5p	0	0	22	20
mmu-miR-544-3p	0	0	6	4
mmu-miR-544-5p	0	0	2	0
mmu-miR-546	0	0	1	0
mmu-miR-547-3p	0	0	0	1
mmu-miR-547-5p	0	0	0	0
mmu-miR-551b-3p	0	0	0	0
mmu-miR-551b-5p	0	0	0	0
mmu-miR-5615-3p	0	0	0	5
mmu-miR-5615-5p	0	0	10	2
mmu-miR-5616-3p	0	0	1	1
mmu-miR-5616-5p	0	0	3	1
mmu-miR-5617-3p	0	0	0	0
mmu-miR-5617-5p	0	0	0	0
mmu-miR-5618-3p	0	0	0	0
mmu-miR-5618-5p	0	0	1	0
mmu-miR-5619-3p	0	0	2	5
mmu-miR-5619-5p	0	0	0	0
mmu-miR-5620-3p	0	1	0	1
mmu-miR-5620-5p	0	0	0	0
mmu-miR-5621-3p	0	0	0	1
mmu-miR-5621-5p	0	0	0	0
mmu-miR-5622-3p	0	0	0	0
mmu-miR-5622-5p	0	0	0	0
mmu-miR-5623-3p	0	0	0	0
mmu-miR-5623-5p	0	0	0	0
mmu-miR-5624-3p	0	0	0	0
mmu-miR-5624-5p	0	0	0	1
mmu-miR-5625-3p	0	0	0	0
mmu-miR-5625-5p	0	0	0	1
mmu-miR-5626-3p	0	0	1	0
mmu-miR-5626-5p	0	0	0	0
mmu-miR-5627-3p	1	1	3	0
mmu-miR-5627-5p	0	0	0	0
mmu-miR-568	0	0	0	0
mmu-miR-5709-3p	0	0	0	0
mmu-miR-5709-5p	0	0	0	0
mmu-miR-5710	0	0	0	0
mmu-miR-574-3p	0	0	50	22
mmu-miR-574-5p	0	0	0	0
mmu-miR-582-3p	3	2	986	688
mmu-miR-582-5p	5	3	82	76
mmu-miR-592-3p	0	0	0	0
mmu-miR-592-5p	0	0	1	0
mmu-miR-598-3p	0	0	26	26
mmu-miR-598-5p	0	0	1	0
mmu-miR-599	0	0	0	0
mmu-miR-615-3p	0	0	1	1
mmu-miR-615-5p	0	0	0	1
mmu-miR-6236	655	1028	382	158
mmu-miR-6237	0	0	0	0
mmu-miR-6238	0	0	0	0
mmu-miR-6239	2	0	9	6
mmu-miR-6240	6645	7035	1765	1763
mmu-miR-6241	2	2	0	0
mmu-miR-6244	0	0	0	0
mmu-miR-6335	0	0	0	0
mmu-miR-6336	0	0	0	0
mmu-miR-6337	0	0	0	0
mmu-miR-6338	0	0	0	0
mmu-miR-6339	0	0	0	0
mmu-miR-6340	0	0	0	0
mmu-miR-6341	0	0	0	0
mmu-miR-6342	0	0	0	0
mmu-miR-6343	0	0	0	0
mmu-miR-6344	0	0	0	0
mmu-miR-6345	0	0	0	0
mmu-miR-6346	0	0	0	0
mmu-miR-6347	0	0	0	0
mmu-miR-6348	0	0	0	0
mmu-miR-6349	0	0	0	0
mmu-miR-6350	0	0	0	0
mmu-miR-6351	0	0	0	0
mmu-miR-6352	0	0	0	0
mmu-miR-6353	0	0	1	0
mmu-miR-6354	0	0	0	0
mmu-miR-6355	0	0	0	0
mmu-miR-6356	0	0	0	0
mmu-miR-6357	0	0	0	0
mmu-miR-6358	0	0	0	0
mmu-miR-6359	0	0	0	0
mmu-miR-6360	0	0	0	0
mmu-miR-6361	0	0	0	0
mmu-miR-6362	0	0	0	0
mmu-miR-6363	0	2	0	0
mmu-miR-6364	0	0	0	0
mmu-miR-6365	0	0	0	0
mmu-miR-6366	0	0	0	0
mmu-miR-6367	0	0	0	0
mmu-miR-6368	0	0	0	0
mmu-miR-6369	0	0	0	0
mmu-miR-6370	0	0	0	0
mmu-miR-6371	0	0	0	0
mmu-miR-6372	0	0	0	0
mmu-miR-6373	0	0	0	0
mmu-miR-6374	0	0	0	0
mmu-miR-6375	0	0	0	0
mmu-miR-6376	0	0	0	0
mmu-miR-6377	0	0	0	0
mmu-miR-6378	0	0	0	0
mmu-miR-6379	0	0	0	0
mmu-miR-6380	0	0	0	0
mmu-miR-6381	0	0	0	0
mmu-miR-6382	0	0	0	0
mmu-miR-6383	0	0	0	0
mmu-miR-6384	0	0	0	0
mmu-miR-6385	0	0	0	0
mmu-miR-6386	0	0	0	0
mmu-miR-6387	0	0	0	0
mmu-miR-6388	0	0	0	0
mmu-miR-6389	0	0	1	0
mmu-miR-6390	0	0	0	0
mmu-miR-6391	0	0	0	0
mmu-miR-6392-3p	0	0	0	0
mmu-miR-6392-5p	0	1	1	0
mmu-miR-6393	0	0	0	0
mmu-miR-6394	0	0	0	0
mmu-miR-6395	0	0	1	4
mmu-miR-6396	0	0	0	0
mmu-miR-6397	0	0	0	0
mmu-miR-6398	0	0	0	0
mmu-miR-6399	7	1	4	4
mmu-miR-6400	0	0	0	0
mmu-miR-6401	0	0	0	0
mmu-miR-6402	0	0	0	0
mmu-miR-6403	0	0	0	0
mmu-miR-6404	0	0	0	0
mmu-miR-6405	0	0	0	0
mmu-miR-6406	0	0	3	2
mmu-miR-6407	0	0	0	0
mmu-miR-6408	0	0	0	0
mmu-miR-6409	0	0	0	0
mmu-miR-6410	0	0	0	0
mmu-miR-6411	0	0	0	0
mmu-miR-6412	0	0	0	0
mmu-miR-6413	0	0	0	0
mmu-miR-6414	0	0	0	0
mmu-miR-6415	0	0	0	0
mmu-miR-6416-3p	0	0	0	0
mmu-miR-6416-5p	0	0	0	0
mmu-miR-6417	0	0	0	0
mmu-miR-6418-3p	0	0	3	0
mmu-miR-6418-5p	0	0	0	0
mmu-miR-6419	0	0	0	0
mmu-miR-6420	0	0	0	0
mmu-miR-6481	0	1	0	0
mmu-miR-6516-3p	2	5	0	5
mmu-miR-6516-5p	0	1	3	2
mmu-miR-652-3p	1	1	157	121
mmu-miR-652-5p	0	0	5	0
mmu-miR-653-3p	0	0	0	0
mmu-miR-653-5p	0	0	48	51
mmu-miR-6537-3p	0	0	0	0
mmu-miR-6537-5p	0	0	0	0
mmu-miR-6538	39	44	38	125
mmu-miR-6539	3843	3053	1313	1131
mmu-miR-654-3p	0	0	0	0
mmu-miR-654-5p	0	0	0	0
mmu-miR-6540-3p	0	0	2	2
mmu-miR-6540-5p	0	0	21	15
mmu-miR-6541	0	0	0	0
mmu-miR-6546-3p	0	0	5	8
mmu-miR-6546-5p	1	0	17	24
mmu-miR-664-3p	2	0	8	9
mmu-miR-664-5p	2	1	24	11
mmu-miR-665-3p	0	2	654	582
mmu-miR-665-5p	0	0	6	5
mmu-miR-666-3p	1	2	748	358
mmu-miR-666-5p	0	2	1652	1042
mmu-miR-667-3p	1	2	842	768
mmu-miR-667-5p	0	1	44	35
mmu-miR-668-3p	2	3	238	245
mmu-miR-668-5p	0	0	3	0
mmu-miR-669a-3-3p	0	0	12	3
mmu-miR-669a-3p	0	0	4224	1826
mmu-miR-669a-5p	300	156	8292	4620
mmu-miR-669b-3p	0	0	5	4
mmu-miR-669b-5p	1	0	144	67
mmu-miR-669c-3p	0	0	0	1
mmu-miR-669c-5p	3	1	212	109
mmu-miR-669d-2-3p	0	0	1	0
mmu-miR-669d-3p	0	0	1	0
mmu-miR-669d-5p	3	4	106	66
mmu-miR-669e-3p	0	0	13	9
mmu-miR-669e-5p	0	0	16	11
mmu-miR-669f-3p	0	0	26	18
mmu-miR-669f-5p	2	1	56	24
mmu-miR-669g	0	0	1	6
mmu-miR-669h-3p	0	0	0	1
mmu-miR-669h-5p	0	0	21	10
mmu-miR-669i	0	0	0	0
mmu-miR-669j	0	0	0	0
mmu-miR-669k-3p	0	0	0	0
mmu-miR-669k-5p	0	1	12	5
mmu-miR-669l-3p	0	0	2	1
mmu-miR-669l-5p	0	0	112	40
mmu-miR-669m-3p	0	0	8	2
mmu-miR-669m-5p	6	2	302	142
mmu-miR-669n	0	0	0	0
mmu-miR-669o-3p	0	0	384	166
mmu-miR-669o-5p	0	0	107	56
mmu-miR-669p-3p	0	0	10	4
mmu-miR-669p-5p	50	26	1382	770
mmu-miR-670-3p	0	0	0	0
mmu-miR-670-5p	1	1	0	0
mmu-miR-671-3p	3	1	147	99
mmu-miR-671-5p	0	0	28	18
mmu-miR-6715-3p	0	0	0	0
mmu-miR-6715-5p	0	0	0	0
mmu-miR-672-3p	4	2	4	4
mmu-miR-672-5p	37	26	431	444
mmu-miR-673-3p	1	0	481	294
mmu-miR-673-5p	1	1	3613	2877
mmu-miR-674-3p	0	2	400	280
mmu-miR-674-5p	2	1	93	88
mmu-miR-675-3p	0	0	0	0
mmu-miR-675-5p	0	0	0	0
mmu-miR-676-3p	0	2	487	344
mmu-miR-676-5p	1	1	63	30
mmu-miR-6769b-3p	0	0	0	1
mmu-miR-6769b-5p	0	0	0	0
mmu-miR-677-3p	2	3	3	3
mmu-miR-677-5p	43	26	114	102
mmu-miR-678	0	0	0	0
mmu-miR-679-3p	0	0	19	21
mmu-miR-679-5p	1	0	468	449
mmu-miR-680	0	0	0	0
mmu-miR-681	0	0	0	0
mmu-miR-682	0	1	2	14
mmu-miR-683	0	0	0	0
mmu-miR-684	0	0	0	0
mmu-miR-686	0	0	0	0
mmu-miR-687	0	0	0	0
mmu-miR-688	0	0	0	0
mmu-miR-6896-3p	0	0	0	0
mmu-miR-6896-5p	0	0	7	8
mmu-miR-6897-3p	0	0	0	0
mmu-miR-6897-5p	0	0	0	0
mmu-miR-6898-3p	0	0	0	0
mmu-miR-6898-5p	0	0	0	0
mmu-miR-6899-3p	0	0	0	1
mmu-miR-6899-5p	0	0	0	0
mmu-miR-690	1	0	0	0
mmu-miR-6900-3p	0	0	0	0
mmu-miR-6900-5p	0	0	1	0
mmu-miR-6901-3p	0	0	0	0
mmu-miR-6901-5p	0	0	2	0
mmu-miR-6902-3p	0	0	0	1
mmu-miR-6902-5p	0	0	1	1
mmu-miR-6903-3p	0	0	0	0
mmu-miR-6903-5p	0	0	1	0
mmu-miR-6904-3p	0	0	2	1
mmu-miR-6904-5p	0	0	1	0
mmu-miR-6905-3p	0	0	0	0
mmu-miR-6905-5p	0	0	0	0
mmu-miR-6906-3p	0	0	0	0
mmu-miR-6906-5p	0	0	0	0
mmu-miR-6907-3p	0	0	1	0
mmu-miR-6907-5p	0	0	1	0
mmu-miR-6908-3p	0	0	1	0
mmu-miR-6908-5p	0	0	0	0
mmu-miR-6909-3p	0	0	1	0
mmu-miR-6909-5p	0	0	1	0
mmu-miR-691	0	0	0	0
mmu-miR-6910-3p	0	0	0	0
mmu-miR-6910-5p	0	0	0	0
mmu-miR-6911-3p	0	0	18	13
mmu-miR-6911-5p	0	0	0	0
mmu-miR-6912-3p	0	0	0	0
mmu-miR-6912-5p	0	0	0	0
mmu-miR-6913-3p	0	0	2	2
mmu-miR-6913-5p	0	0	0	0
mmu-miR-6914-3p	0	0	4	6
mmu-miR-6914-5p	0	0	0	0
mmu-miR-6915-3p	0	0	0	1
mmu-miR-6915-5p	0	0	0	0
mmu-miR-6916-3p	0	0	0	0
mmu-miR-6916-5p	0	0	0	3
mmu-miR-6917-3p	0	0	0	0
mmu-miR-6917-5p	1	0	0	0
mmu-miR-6918-3p	0	0	0	0
mmu-miR-6918-5p	0	0	1	1
mmu-miR-6919-3p	0	0	0	0
mmu-miR-6919-5p	0	0	0	0
mmu-miR-692	8	8	6	67
mmu-miR-6920-3p	0	0	0	0
mmu-miR-6920-5p	0	0	0	0
mmu-miR-6921-3p	0	0	1	0
mmu-miR-6921-5p	0	0	0	0
mmu-miR-6922-3p	0	0	2	1
mmu-miR-6922-5p	0	0	1	1
mmu-miR-6923-3p	0	0	0	0
mmu-miR-6923-5p	0	0	0	0
mmu-miR-6924-3p	0	0	0	0
mmu-miR-6924-5p	0	0	0	0
mmu-miR-6925-3p	0	0	1	0
mmu-miR-6925-5p	0	0	0	0
mmu-miR-6926-3p	0	0	0	0
mmu-miR-6926-5p	0	0	0	0
mmu-miR-6927-3p	0	0	1	1
mmu-miR-6927-5p	0	0	0	0
mmu-miR-6928-3p	0	0	2	0
mmu-miR-6928-5p	0	0	0	0
mmu-miR-6929-3p	0	0	0	0
mmu-miR-6929-5p	0	0	0	0
mmu-miR-693-3p	0	0	15	11
mmu-miR-693-5p	0	0	1	0
mmu-miR-6930-3p	0	0	0	0
mmu-miR-6930-5p	0	0	0	2
mmu-miR-6931-3p	0	0	2	0
mmu-miR-6931-5p	0	0	0	0
mmu-miR-6932-3p	0	0	3	1
mmu-miR-6932-5p	0	0	2	0
mmu-miR-6933-3p	0	0	0	0
mmu-miR-6933-5p	0	0	2	2
mmu-miR-6934-3p	0	0	0	0
mmu-miR-6934-5p	0	0	0	0
mmu-miR-6935-3p	0	0	0	1
mmu-miR-6935-5p	0	0	1	1
mmu-miR-6936-3p	0	0	1	0
mmu-miR-6936-5p	0	0	0	0
mmu-miR-6937-3p	0	0	0	0
mmu-miR-6937-5p	0	1	0	0
mmu-miR-6938-3p	0	0	0	2
mmu-miR-6938-5p	0	0	0	0
mmu-miR-6939-3p	1	0	1	1
mmu-miR-6939-5p	0	0	0	0
mmu-miR-694	0	0	0	0
mmu-miR-6940-3p	0	0	0	1
mmu-miR-6940-5p	0	0	1	0
mmu-miR-6941-3p	0	0	1	0
mmu-miR-6941-5p	0	0	0	1
mmu-miR-6942-3p	0	0	0	0
mmu-miR-6942-5p	0	0	0	0
mmu-miR-6943-3p	4	1	4	3
mmu-miR-6943-5p	0	0	0	0
mmu-miR-6944-3p	0	0	906	982
mmu-miR-6944-5p	0	0	1	0
mmu-miR-6945-3p	0	0	2	1
mmu-miR-6945-5p	0	0	0	0
mmu-miR-6946-3p	0	0	4	1
mmu-miR-6946-5p	0	0	0	0
mmu-miR-6947-3p	0	0	0	0
mmu-miR-6947-5p	0	0	0	0
mmu-miR-6948-3p	0	0	9	13
mmu-miR-6948-5p	1	0	0	0
mmu-miR-6949-3p	0	0	0	0
mmu-miR-6949-5p	0	0	0	0
mmu-miR-695	0	0	0	0
mmu-miR-6950-3p	0	0	0	0
mmu-miR-6950-5p	0	0	0	0
mmu-miR-6951-3p	0	0	0	0
mmu-miR-6951-5p	0	0	1	0
mmu-miR-6952-3p	0	0	4	7
mmu-miR-6952-5p	0	0	1	1
mmu-miR-6953-3p	1	0	1	0
mmu-miR-6953-5p	0	0	0	0
mmu-miR-6954-3p	0	0	0	0
mmu-miR-6954-5p	0	0	0	0
mmu-miR-6955-3p	0	0	0	0
mmu-miR-6955-5p	0	0	1	1
mmu-miR-6956-3p	0	0	1	1
mmu-miR-6956-5p	0	0	0	0
mmu-miR-6957-3p	0	0	0	0
mmu-miR-6957-5p	0	0	0	0
mmu-miR-6958-3p	0	0	10	12
mmu-miR-6958-5p	0	0	0	0
mmu-miR-6959-3p	0	0	0	0
mmu-miR-6959-5p	0	0	1	0
mmu-miR-6960-3p	0	0	0	0
mmu-miR-6960-5p	0	0	10	5
mmu-miR-6961-3p	0	0	0	0
mmu-miR-6961-5p	0	0	0	0
mmu-miR-6962-3p	0	0	2	0
mmu-miR-6962-5p	0	0	0	1
mmu-miR-6963-3p	0	0	2	2
mmu-miR-6963-5p	0	0	0	0
mmu-miR-6964-3p	0	0	0	0
mmu-miR-6964-5p	0	0	0	0
mmu-miR-6965-3p	0	0	1	1
mmu-miR-6965-5p	0	0	0	0
mmu-miR-6966-3p	0	0	1	4
mmu-miR-6966-5p	0	0	0	0
mmu-miR-6967-3p	0	0	30	8
mmu-miR-6967-5p	4	0	2	4
mmu-miR-6968-3p	0	0	0	0
mmu-miR-6968-5p	0	0	0	0
mmu-miR-6969-3p	0	0	0	0
mmu-miR-6969-5p	0	0	0	0
mmu-miR-697	0	0	0	0
mmu-miR-6970-3p	0	0	1	0
mmu-miR-6970-5p	0	0	1	1
mmu-miR-6971-3p	0	0	2	1
mmu-miR-6971-5p	0	0	0	0
mmu-miR-6972-3p	0	0	0	0
mmu-miR-6972-5p	0	0	0	0
mmu-miR-6973a-3p	0	0	0	1
mmu-miR-6973a-5p	0	0	0	0
mmu-miR-6973b-3p	0	0	0	1
mmu-miR-6973b-5p	0	0	0	0
mmu-miR-6974-3p	0	0	0	0
mmu-miR-6974-5p	0	0	0	0
mmu-miR-6975-3p	0	0	1	6
mmu-miR-6975-5p	0	0	1	0
mmu-miR-6976-3p	0	0	1	1
mmu-miR-6976-5p	0	0	0	0
mmu-miR-6977-3p	0	0	1	0
mmu-miR-6977-5p	0	0	0	0
mmu-miR-6978-3p	0	0	0	0
mmu-miR-6978-5p	0	0	0	0
mmu-miR-6979-3p	0	0	0	2
mmu-miR-6979-5p	0	0	0	0
mmu-miR-698-3p	0	0	0	0
mmu-miR-698-5p	0	0	0	0
mmu-miR-6980-3p	0	0	0	1
mmu-miR-6980-5p	0	0	0	0
mmu-miR-6981-3p	0	0	2	0
mmu-miR-6981-5p	0	0	0	0
mmu-miR-6982-3p	0	0	0	0
mmu-miR-6982-5p	0	0	0	0
mmu-miR-6983-3p	0	0	0	0
mmu-miR-6983-5p	0	0	0	0
mmu-miR-6984-3p	0	0	0	0
mmu-miR-6984-5p	0	0	0	0
mmu-miR-6985-3p	0	0	0	1
mmu-miR-6985-5p	0	0	0	0
mmu-miR-6986-3p	0	0	0	0
mmu-miR-6986-5p	0	0	0	0
mmu-miR-6987-3p	0	0	0	0
mmu-miR-6987-5p	0	0	0	0
mmu-miR-6988-3p	0	0	3	4
mmu-miR-6988-5p	0	0	0	0
mmu-miR-6989-3p	0	0	6	8
mmu-miR-6989-5p	0	0	0	0
mmu-miR-6990-3p	0	0	1	0
mmu-miR-6990-5p	0	0	1	1
mmu-miR-6991-3p	0	0	2	1
mmu-miR-6991-5p	0	0	0	0
mmu-miR-6992-3p	0	0	0	0
mmu-miR-6992-5p	4	3	5	12
mmu-miR-6993-3p	0	0	0	0
mmu-miR-6993-5p	0	0	0	0
mmu-miR-6994-3p	0	0	0	0
mmu-miR-6994-5p	0	0	4	3
mmu-miR-6995-3p	0	0	1	0
mmu-miR-6995-5p	0	0	0	0
mmu-miR-6996-3p	0	0	0	0
mmu-miR-6996-5p	0	0	0	0
mmu-miR-6997-3p	0	0	0	0
mmu-miR-6997-5p	1	0	4	2
mmu-miR-6998-3p	0	0	1	0
mmu-miR-6998-5p	0	0	0	0
mmu-miR-6999-3p	1	0	0	0
mmu-miR-6999-5p	0	0	0	1
mmu-miR-700-3p	3	4	84	61
mmu-miR-700-5p	0	0	79	55
mmu-miR-7000-3p	0	0	0	0
mmu-miR-7000-5p	0	0	0	0
mmu-miR-7001-3p	0	0	0	0
mmu-miR-7001-5p	0	0	0	0
mmu-miR-7002-3p	0	0	0	0
mmu-miR-7002-5p	0	0	0	0
mmu-miR-7003-3p	12	13	7	1
mmu-miR-7003-5p	0	0	1	3
mmu-miR-7004-3p	0	0	0	0
mmu-miR-7004-5p	1	0	0	0
mmu-miR-7005-3p	0	0	2	2
mmu-miR-7005-5p	1	0	0	0
mmu-miR-7006-3p	0	0	9	4
mmu-miR-7006-5p	0	0	0	0
mmu-miR-7007-3p	0	0	0	0
mmu-miR-7007-5p	0	0	0	0
mmu-miR-7008-3p	0	0	4	4
mmu-miR-7008-5p	0	0	0	0
mmu-miR-7009-3p	0	0	0	0
mmu-miR-7009-5p	0	0	0	0
mmu-miR-701-3p	0	0	1	1
mmu-miR-701-5p	0	0	0	0
mmu-miR-7010-3p	0	0	0	0
mmu-miR-7010-5p	0	0	0	0
mmu-miR-7011-3p	0	0	0	0
mmu-miR-7011-5p	0	0	0	0
mmu-miR-7012-3p	0	0	1	0
mmu-miR-7012-5p	0	0	0	0
mmu-miR-7013-3p	0	0	0	0
mmu-miR-7013-5p	0	0	0	0
mmu-miR-7014-3p	0	0	0	0
mmu-miR-7014-5p	0	0	0	0
mmu-miR-7015-3p	0	0	13	6
mmu-miR-7015-5p	0	0	0	0
mmu-miR-7016-3p	0	0	0	0
mmu-miR-7016-5p	0	0	0	0
mmu-miR-7017-3p	0	0	0	1
mmu-miR-7017-5p	0	0	1	1
mmu-miR-7018-3p	0	0	10	5
mmu-miR-7018-5p	0	0	0	0
mmu-miR-7019-3p	0	0	0	0
mmu-miR-7019-5p	0	0	0	1
mmu-miR-702-3p	0	0	197	198
mmu-miR-702-5p	0	0	14	21
mmu-miR-7020-3p	0	0	0	0
mmu-miR-7020-5p	0	0	0	0
mmu-miR-7021-3p	0	0	0	0
mmu-miR-7021-5p	0	0	2	2
mmu-miR-7022-3p	1	0	0	1
mmu-miR-7022-5p	0	0	0	0
mmu-miR-7023-3p	0	0	0	0
mmu-miR-7023-5p	0	0	0	0
mmu-miR-7024-3p	0	0	1	1
mmu-miR-7024-5p	0	0	2	0
mmu-miR-7025-3p	0	0	0	0
mmu-miR-7025-5p	0	0	0	0
mmu-miR-7026-3p	1	0	1	0
mmu-miR-7026-5p	0	0	0	0
mmu-miR-7027-3p	0	0	0	0
mmu-miR-7027-5p	0	0	0	0
mmu-miR-7028-3p	0	0	0	0
mmu-miR-7028-5p	0	0	0	3
mmu-miR-7029-3p	0	0	0	1
mmu-miR-7029-5p	1	0	0	0
mmu-miR-703	2	0	2	28
mmu-miR-7030-3p	0	0	1	0
mmu-miR-7030-5p	0	0	0	0
mmu-miR-7031-3p	0	0	0	0
mmu-miR-7031-5p	0	0	0	0
mmu-miR-7032-3p	0	0	0	0
mmu-miR-7032-5p	0	0	0	0
mmu-miR-7033-3p	0	0	2	0
mmu-miR-7033-5p	0	0	2	1
mmu-miR-7034-3p	0	0	0	0
mmu-miR-7034-5p	0	0	0	0
mmu-miR-7035-3p	0	0	5	2
mmu-miR-7035-5p	0	0	0	0
mmu-miR-7036a-3p	1	0	2	2
mmu-miR-7036a-5p	0	0	0	0
mmu-miR-7036b-3p	0	0	2	0
mmu-miR-7036b-5p	1	0	2	0
mmu-miR-7037-3p	0	0	1	0
mmu-miR-7037-5p	0	0	0	0
mmu-miR-7038-3p	0	0	0	0
mmu-miR-7038-5p	0	0	2	0
mmu-miR-7039-3p	0	0	0	0
mmu-miR-7039-5p	0	0	0	0
mmu-miR-704	0	0	10	2
mmu-miR-7040-3p	0	0	0	0
mmu-miR-7040-5p	0	0	0	0
mmu-miR-7041-3p	0	0	0	1
mmu-miR-7041-5p	0	0	0	0
mmu-miR-7042-3p	0	0	0	0
mmu-miR-7042-5p	0	0	1	2
mmu-miR-7043-3p	0	0	1	0
mmu-miR-7043-5p	0	0	0	0
mmu-miR-7044-3p	0	0	0	0
mmu-miR-7044-5p	0	0	0	0
mmu-miR-7045-3p	0	0	0	0
mmu-miR-7045-5p	0	0	0	0
mmu-miR-7046-3p	0	0	16	11
mmu-miR-7046-5p	0	0	0	1
mmu-miR-7047-3p	0	0	0	0
mmu-miR-7047-5p	0	0	0	0
mmu-miR-7048-3p	0	0	0	0
mmu-miR-7048-5p	0	0	0	0
mmu-miR-7049-3p	0	0	0	0
mmu-miR-7049-5p	0	0	2	1
mmu-miR-705	0	0	0	0
mmu-miR-7050-3p	0	0	0	0
mmu-miR-7050-5p	0	0	0	0
mmu-miR-7051-3p	0	0	0	0
mmu-miR-7051-5p	0	0	0	0
mmu-miR-7052-3p	0	0	0	0
mmu-miR-7052-5p	0	0	0	0
mmu-miR-7053-3p	0	0	4	3
mmu-miR-7053-5p	0	0	0	0
mmu-miR-7054-3p	2	1	1	5
mmu-miR-7054-5p	0	0	1	1
mmu-miR-7055-3p	0	0	0	0
mmu-miR-7055-5p	0	0	0	0
mmu-miR-7056-3p	0	0	0	0
mmu-miR-7056-5p	0	0	0	0
mmu-miR-7057-3p	0	0	0	0
mmu-miR-7057-5p	0	0	1	0
mmu-miR-7058-3p	0	0	0	0
mmu-miR-7058-5p	0	0	0	0
mmu-miR-7059-3p	0	0	0	0
mmu-miR-7059-5p	0	1	0	2
mmu-miR-706	0	0	0	0
mmu-miR-7060-3p	0	0	0	5
mmu-miR-7060-5p	0	0	1	0
mmu-miR-7061-3p	0	0	0	1
mmu-miR-7061-5p	0	0	0	0
mmu-miR-7062-3p	0	0	0	0
mmu-miR-7062-5p	0	0	0	0
mmu-miR-7063-3p	0	0	2	1
mmu-miR-7063-5p	0	0	5	2
mmu-miR-7064-3p	0	0	1	2
mmu-miR-7064-5p	0	0	1	1
mmu-miR-7065-3p	0	0	0	0
mmu-miR-7065-5p	0	0	0	0
mmu-miR-7066-3p	0	0	0	0
mmu-miR-7066-5p	0	0	0	0
mmu-miR-7067-3p	0	0	2	2
mmu-miR-7067-5p	0	0	1	0
mmu-miR-7068-3p	3	2	247	287
mmu-miR-7068-5p	0	0	0	2
mmu-miR-7069-3p	0	0	1	3
mmu-miR-7069-5p	0	0	1	0
mmu-miR-707	0	0	0	0
mmu-miR-7070-3p	1	0	10	12
mmu-miR-7070-5p	0	0	0	0
mmu-miR-7071-3p	0	0	4	0
mmu-miR-7071-5p	0	0	0	0
mmu-miR-7072-3p	0	0	0	0
mmu-miR-7072-5p	0	0	0	0
mmu-miR-7073-3p	0	0	0	0
mmu-miR-7073-5p	0	0	3	2
mmu-miR-7074-3p	0	0	0	1
mmu-miR-7074-5p	0	0	0	0
mmu-miR-7075-3p	0	0	4	4
mmu-miR-7075-5p	0	0	0	0
mmu-miR-7076-3p	0	0	0	0
mmu-miR-7076-5p	0	0	0	0
mmu-miR-7077-3p	0	0	1	0
mmu-miR-7077-5p	0	0	0	0
mmu-miR-7078-3p	0	0	0	0
mmu-miR-7078-5p	0	0	0	0
mmu-miR-7079-3p	0	0	28	31
mmu-miR-7079-5p	0	0	2	1
mmu-miR-708-3p	10	8	1317	1299
mmu-miR-708-5p	2	4	752	624
mmu-miR-7080-3p	0	0	1	0
mmu-miR-7080-5p	0	0	0	0
mmu-miR-7081-3p	0	0	1	3
mmu-miR-7081-5p	0	0	2	0
mmu-miR-7082-3p	0	0	9	5
mmu-miR-7082-5p	0	0	0	0
mmu-miR-7083-3p	0	0	15	15
mmu-miR-7083-5p	0	0	16	4
mmu-miR-7084-3p	0	0	0	0
mmu-miR-7084-5p	0	0	0	1
mmu-miR-7085-3p	0	0	0	0
mmu-miR-7085-5p	0	0	0	0
mmu-miR-7086-3p	0	0	0	0
mmu-miR-7086-5p	0	0	0	0
mmu-miR-7087-3p	0	0	0	0
mmu-miR-7087-5p	0	0	0	0
mmu-miR-7088-3p	0	0	0	0
mmu-miR-7088-5p	0	0	0	0
mmu-miR-7089-3p	0	0	2	1
mmu-miR-7089-5p	0	0	2	0
mmu-miR-709	0	0	0	0
mmu-miR-7090-3p	0	0	0	3
mmu-miR-7090-5p	0	0	0	0
mmu-miR-7091-3p	0	0	3	3
mmu-miR-7091-5p	0	0	2	0
mmu-miR-7092-3p	0	0	0	0
mmu-miR-7092-5p	0	0	0	0
mmu-miR-7093-3p	0	0	0	0
mmu-miR-7093-5p	0	0	1	0
mmu-miR-7094-1-5p	0	0	0	0
mmu-miR-7094-3p	0	0	0	0
mmu-miR-7094b-2-5p	0	0	0	0
mmu-miR-710	0	0	0	0
mmu-miR-711	0	0	0	0
mmu-miR-7115-3p	0	0	0	1
mmu-miR-7115-5p	0	0	0	0
mmu-miR-7116-3p	0	0	0	0
mmu-miR-7116-5p	0	0	0	0
mmu-miR-7117-3p	0	0	0	0
mmu-miR-7117-5p	0	0	0	0
mmu-miR-7118-3p	0	0	1	0
mmu-miR-7118-5p	0	0	0	0
mmu-miR-7119-3p	0	0	0	0
mmu-miR-7119-5p	0	0	0	0
mmu-miR-713	0	0	1	1
mmu-miR-717	0	0	0	0
mmu-miR-718	0	0	0	0
mmu-miR-719	0	0	0	1
mmu-miR-721	0	0	0	0
mmu-miR-7210-3p	0	0	0	0
mmu-miR-7210-5p	0	0	0	0
mmu-miR-7211-3p	0	0	0	0
mmu-miR-7211-5p	0	0	0	1
mmu-miR-7212-3p	0	0	0	0
mmu-miR-7212-5p	0	0	0	0
mmu-miR-7213-3p	0	0	0	0
mmu-miR-7213-5p	0	0	0	0
mmu-miR-7214-3p	0	0	0	0
mmu-miR-7214-5p	0	0	0	0
mmu-miR-7215-3p	0	0	0	0
mmu-miR-7215-5p	0	0	0	0
mmu-miR-7216-3p	0	0	0	0
mmu-miR-7216-5p	0	0	0	0
mmu-miR-7217-3p	0	0	0	0
mmu-miR-7217-5p	0	0	0	0
mmu-miR-7218-3p	0	0	0	0
mmu-miR-7218-5p	0	0	0	0
mmu-miR-7219-3p	0	0	0	0
mmu-miR-7219-5p	0	0	0	0
mmu-miR-7220-3p	0	0	0	0
mmu-miR-7220-5p	0	0	5	5
mmu-miR-7221-3p	0	0	0	0
mmu-miR-7221-5p	0	0	0	0
mmu-miR-7222-3p	0	0	0	0
mmu-miR-7222-5p	0	0	0	0
mmu-miR-7223-3p	0	0	0	0
mmu-miR-7223-5p	0	0	0	0
mmu-miR-7224-3p	0	0	52	40
mmu-miR-7224-5p	0	0	0	0
mmu-miR-7225-3p	0	0	0	0
mmu-miR-7225-5p	0	0	0	0
mmu-miR-7226-3p	45	33	46	51
mmu-miR-7226-5p	0	0	0	0
mmu-miR-7227-3p	0	0	1	0
mmu-miR-7227-5p	0	0	0	0
mmu-miR-7228-3p	0	0	0	0
mmu-miR-7228-5p	0	0	0	0
mmu-miR-7229-3p	0	0	0	0
mmu-miR-7229-5p	2	0	0	0
mmu-miR-7230-3p	0	0	0	0
mmu-miR-7230-5p	0	0	0	0
mmu-miR-7231-3p	0	0	0	0
mmu-miR-7231-5p	0	0	1	0
mmu-miR-7232-3p	0	0	0	0
mmu-miR-7232-5p	0	0	0	0
mmu-miR-7233-3p	0	0	0	0
mmu-miR-7233-5p	0	0	0	0
mmu-miR-7234-3p	0	0	0	0
mmu-miR-7234-5p	0	0	0	0
mmu-miR-7235-3p	0	0	4	2
mmu-miR-7235-5p	0	0	1	0
mmu-miR-7236-3p	0	0	0	0
mmu-miR-7236-5p	0	0	0	0
mmu-miR-7237-3p	1	0	4	3
mmu-miR-7237-5p	0	0	2	0
mmu-miR-7238-3p	0	0	0	0
mmu-miR-7238-5p	0	0	4	1
mmu-miR-7239-3p	0	0	0	0
mmu-miR-7239-5p	0	0	0	0
mmu-miR-7240-3p	0	0	0	0
mmu-miR-7240-5p	0	0	0	3
mmu-miR-7241-3p	0	0	0	0
mmu-miR-7241-5p	0	0	0	0
mmu-miR-7242-3p	0	0	0	0
mmu-miR-7242-5p	0	0	0	0
mmu-miR-7243-3p	0	0	0	0
mmu-miR-7243-5p	0	0	0	0
mmu-miR-741-3p	0	0	2	2
mmu-miR-741-5p	0	0	0	1
mmu-miR-742-3p	0	0	0	0
mmu-miR-742-5p	0	0	0	0
mmu-miR-743a-3p	0	0	1	1
mmu-miR-743a-5p	0	0	2	1
mmu-miR-743b-3p	0	0	12	7
mmu-miR-743b-5p	0	0	1	1
mmu-miR-744-3p	0	0	43	17
mmu-miR-744-5p	6	2	1672	1471
mmu-miR-7578	0	0	0	0
mmu-miR-758-3p	1	5	7177	6375
mmu-miR-758-5p	0	0	0	2
mmu-miR-759	0	0	0	0
mmu-miR-760-3p	1	0	25	39
mmu-miR-760-5p	0	0	2	0
mmu-miR-761	0	0	0	0
mmu-miR-762	0	0	0	0
mmu-miR-763	0	0	0	0
mmu-miR-764-3p	0	0	0	0
mmu-miR-764-5p	0	0	0	0
mmu-miR-7646-3p	0	0	0	0
mmu-miR-7646-5p	0	0	3	0
mmu-miR-7647-3p	0	0	0	1
mmu-miR-7647-5p	0	0	1	1
mmu-miR-7648-3p	0	0	2	1
mmu-miR-7648-5p	1	0	2	2
mmu-miR-7649-3p	0	0	0	0
mmu-miR-7649-5p	0	0	0	0
mmu-miR-7650-3p	0	0	1	0
mmu-miR-7650-5p	0	0	6	1
mmu-miR-7651-3p	0	0	1	0
mmu-miR-7651-5p	0	0	2	2
mmu-miR-7652-3p	0	0	1	3
mmu-miR-7652-5p	0	0	0	0
mmu-miR-7653-3p	0	0	3	2
mmu-miR-7653-5p	0	0	1	2
mmu-miR-7654-3p	0	0	0	0
mmu-miR-7654-5p	0	0	1	2
mmu-miR-7655-3p	0	1	4	6
mmu-miR-7655-5p	0	0	5	6
mmu-miR-7656-3p	0	0	0	0
mmu-miR-7656-5p	0	0	0	0
mmu-miR-7657-3p	0	0	0	0
mmu-miR-7657-5p	0	0	0	0
mmu-miR-7658-3p	0	0	0	0
mmu-miR-7658-5p	0	0	2	0
mmu-miR-7659-3p	0	0	0	0
mmu-miR-7659-5p	0	0	0	0
mmu-miR-7660-3p	0	0	0	0
mmu-miR-7660-5p	0	0	1	0
mmu-miR-7661-3p	0	0	3	5
mmu-miR-7661-5p	0	0	0	0
mmu-miR-7662-3p	0	0	0	0
mmu-miR-7662-5p	0	0	0	0
mmu-miR-7663-3p	0	0	0	1
mmu-miR-7663-5p	0	1	0	0
mmu-miR-7664-3p	0	0	0	0
mmu-miR-7664-5p	0	0	0	0
mmu-miR-7665-3p	0	0	0	1
mmu-miR-7665-5p	0	0	1	1
mmu-miR-7666-3p	0	0	3	0
mmu-miR-7666-5p	0	0	0	0
mmu-miR-7667-3p	1	0	5	3
mmu-miR-7667-5p	0	0	0	0
mmu-miR-7668-3p	0	0	1	0
mmu-miR-7668-5p	0	1	3	0
mmu-miR-7669-3p	0	0	2	0
mmu-miR-7669-5p	0	0	0	0
mmu-miR-767	0	0	0	0
mmu-miR-7670-3p	0	0	2	1
mmu-miR-7670-5p	0	0	0	0
mmu-miR-7671-3p	0	0	0	0
mmu-miR-7671-5p	0	0	0	0
mmu-miR-7672-3p	0	0	0	0
mmu-miR-7672-5p	0	0	0	1
mmu-miR-7673-3p	0	0	0	0
mmu-miR-7673-5p	0	0	0	0
mmu-miR-7674-3p	0	0	0	0
mmu-miR-7674-5p	0	0	0	0
mmu-miR-7675-3p	0	0	1	9
mmu-miR-7675-5p	0	0	0	0
mmu-miR-7676-3p	0	0	0	0
mmu-miR-7676-5p	0	0	0	0
mmu-miR-7677-3p	0	0	15	3
mmu-miR-7677-5p	0	0	0	0
mmu-miR-7678-3p	0	0	0	0
mmu-miR-7678-5p	0	0	0	0
mmu-miR-7679-3p	0	0	0	0
mmu-miR-7679-5p	0	0	0	0
mmu-miR-7680-3p	0	0	0	0
mmu-miR-7680-5p	0	1	0	0
mmu-miR-7681-3p	0	0	0	0
mmu-miR-7681-5p	0	0	0	0
mmu-miR-7682-3p	0	0	1	0
mmu-miR-7682-5p	0	0	0	0
mmu-miR-7683-3p	0	0	0	0
mmu-miR-7683-5p	0	0	0	0
mmu-miR-7684-3p	0	0	0	0
mmu-miR-7684-5p	0	0	0	0
mmu-miR-7685-3p	0	0	0	0
mmu-miR-7685-5p	0	0	0	0
mmu-miR-7686-3p	0	0	0	0
mmu-miR-7686-5p	0	0	0	0
mmu-miR-7687-3p	0	0	1	1
mmu-miR-7687-5p	0	0	3	3
mmu-miR-7688-3p	0	0	0	0
mmu-miR-7688-5p	0	0	0	0
mmu-miR-7689-3p	0	0	7	2
mmu-miR-7689-5p	0	0	0	0
mmu-miR-770-3p	0	0	81	51
mmu-miR-770-5p	0	2	32	37
mmu-miR-7a-1-3p	0	0	37	44
mmu-miR-7a-2-3p	1	0	7	6
mmu-miR-7a-5p	3	0	480	371
mmu-miR-7b-3p	0	0	0	0
mmu-miR-7b-5p	0	0	1	3
mmu-miR-802-3p	0	0	0	0
mmu-miR-802-5p	0	0	0	0
mmu-miR-804	0	0	0	0
mmu-miR-8090	0	1	0	0
mmu-miR-8091	0	0	0	0
mmu-miR-8092	0	0	1	0
mmu-miR-8093	0	0	0	0
mmu-miR-8094	3	0	7	19
mmu-miR-8095	0	0	0	0
mmu-miR-8096	0	0	0	0
mmu-miR-8097	0	0	0	0
mmu-miR-8098	1	0	1	1
mmu-miR-8099	0	0	0	0
mmu-miR-8100	0	0	0	0
mmu-miR-8101	0	0	0	0
mmu-miR-8102	0	0	0	0
mmu-miR-8103	0	0	8	4
mmu-miR-8104	0	0	0	0
mmu-miR-8105	0	0	1	7
mmu-miR-8106	0	0	0	0
mmu-miR-8107	0	0	0	0
mmu-miR-8108	0	0	0	0
mmu-miR-8109	0	0	0	0
mmu-miR-8110	0	0	0	0
mmu-miR-8111	0	0	0	0
mmu-miR-8112	0	0	11	8
mmu-miR-8113	0	0	0	0
mmu-miR-8114	0	0	39	43
mmu-miR-8115	0	0	8	3
mmu-miR-8116	0	0	0	0
mmu-miR-8117	0	0	0	0
mmu-miR-8118	0	0	0	1
mmu-miR-8119	0	0	0	0
mmu-miR-8120	0	0	0	0
mmu-miR-871-3p	0	1	123	81
mmu-miR-871-5p	0	0	12	9
mmu-miR-872-3p	3	3	1000	910
mmu-miR-872-5p	9	3	1787	1535
mmu-miR-873a-3p	0	0	0	0
mmu-miR-873a-5p	0	0	0	0
mmu-miR-873b	0	0	0	0
mmu-miR-874-3p	0	0	59	25
mmu-miR-874-5p	0	0	7	2
mmu-miR-875-3p	0	0	0	0
mmu-miR-875-5p	0	0	0	0
mmu-miR-876-3p	0	0	0	0
mmu-miR-876-5p	0	0	0	0
mmu-miR-877-3p	0	0	141	127
mmu-miR-877-5p	1	1	507	526
mmu-miR-878-3p	0	0	3	0
mmu-miR-878-5p	1	0	12	12
mmu-miR-879-3p	0	0	1	2
mmu-miR-879-5p	0	0	87	62
mmu-miR-880-3p	0	0	1	2
mmu-miR-880-5p	0	0	0	0
mmu-miR-881-3p	0	0	35	17
mmu-miR-881-5p	0	0	0	1
mmu-miR-882	0	0	0	0
mmu-miR-883a-3p	0	0	3	1
mmu-miR-883a-5p	0	0	1	0
mmu-miR-883b-3p	0	0	0	0
mmu-miR-883b-5p	0	1	1	1
mmu-miR-9-3p	0	3	21	15
mmu-miR-9-5p	18	6	1770	1461
mmu-miR-92a-1-5p	7	15	3562	4768
mmu-miR-92a-2-5p	0	0	19	28
mmu-miR-92a-3p	288	235	355897	313144
mmu-miR-92b-3p	18	18	12740	11814
mmu-miR-92b-5p	0	0	6	10
mmu-miR-93-3p	9	7	255	248
mmu-miR-93-5p	25	18	9139	7525
mmu-miR-935	2	0	133	88
mmu-miR-96-3p	2	1	57	59
mmu-miR-96-5p	4	2	874	694
mmu-miR-9768-3p	0	0	0	0
mmu-miR-9768-5p	0	0	0	0
mmu-miR-9769-3p	0	0	23	17
mmu-miR-9769-5p	0	0	0	0
mmu-miR-98-3p	0	0	18	23
mmu-miR-98-5p	0	0	54	47
mmu-miR-99a-3p	0	0	0	0
mmu-miR-99a-5p	0	0	0	0
mmu-miR-99b-3p	0	0	258	211
mmu-miR-99b-5p	7	4	5158	3739

## Sheet: Supplementary Table 2
Supplementary Table 2. Primers list
Name	Sequence (5’ to 3’)		Purpose
L1_ORF1	actcaaagcgaggcaacact	ctttgattgttgtgccgatg	RT-qPCR for L1_ORF1
L1_ORF2	ggagggacatttcattctcatca	ggagggacatttcattctcatca	RT-qPCR for L1_ORF2
L1_Tf	cagcggtcgccatcttg	caccctctcacctgttcagactaa	RT-qPCR for L1_Tf
L1_Gf	ctccttggctccgggact	caggaaggtggccggttgt	RT-qPCR for L1_Gf
L1_A	ggattccacacgtgatcctaa	tcctctatgagcagacctgga	RT-qPCR for L1_A
Tnpo1_t4	atggagtatgagtggaaacctga	tttttgttgcacggtcctctg	RT-qPCR for Tnpo1 variant uc007rpd.1, uc007rpe.1, uc007rpf.1, and uc007rph.1
Tnpo1_t3	gcgcttgtgatgttgcttgaa	gcagcatgtactcgactatgtt	RT-qPCR for Tnpo1 variant uc007rpd.1, uc007rpe.1, uc007rpf.1, and uc007rpg.1
Gapdh	aggtcggtgtgaacggatttg	tgtagaccatgtagttgaggtca	RT-qPCR for Gadh
Rrm2	ccgagctggaaagtaaagcg	atgggaaagacaacgaagcg	PCR for Rrm2
miR-295	MS00001995 (Qiagen)		RT-qPCR miRNA
miR-128	MS00011116 (Qiagen)		RT-qPCR miRNA
RNU6	MS000037740 (Qiagen)		RT-qPCR miRNA
Mimic miR-128	DharmaconTM C-310398-07-002		Transient overexpression of miR-128
Scramble mimic miRNA	DharmaconTM CN-001000-01-05		Negative control for transient overexpression experiment
miR-295 probe	agactcaaaagtagtagcacttt		Northern Blot for miR-295
miR-128 probe	aaagagaccggttcactgtga		Northern Blot for miR-128
U6 probe	gcaggggccatgctaatcttctctgtatcg		Northern Blot for U6

## Sheet: Supplementary Table 3
Supplementary Table 3. Antibodies list
Name	Company	Reference	Dilution	Purpose
Anti-L1_ORF1p	Gift of Dr. O’Carrol	-	1:5000	Immunoblot
Rabbit IgG HRP-linked antibody	Cell Signaling	08/2012	1:20000	Immunoblot
